# Supplementary material for: Ubiquitousness of Haloferax and Carotenoid Producing Genes in Arabian Sea Coastal Biosystems of India
Source: Mar Drugs. 2021 Jul 31;19(8):442. doi: 10.3390/md19080442 (PMC8400781; doi:10.3390/md19080442)
Supplement: Supplementary file 1 [file marinedrugs-19-00442-s001.zip]

Archive with 1 entries (1 files):
- marinedrugs-1300741-SI.pdf
